# Supplementary material for: A different world: temporal changes in the community structure of sea slugs (Heterobranchia) in northwest Japan spanning more than a half-century
Source: PeerJ. 2026 Mar 2;14:e20870. doi: 10.7717/peerj.20870 (PMC12962135; doi:10.7717/peerj.20870)
Supplement: Supplemental Information 7 [file peerj-14-20870-s007.xlsx]

## Sheet: 1960-1980_all_species
Site	Superorder	Order	Superfamily	Family	Genus	Species	climate classification
Mogi	Nudipleura	Doridida	Polyceroidea	Polyceridae	Kalinga	Kalinga ornata Alder & Hancock, 1864	Tropical–subtropical–temperate species
	Nudipleura	Nudibranchia	Arminoidea	Arminidae	Armina	Armina babai (S. Tchang, 1934)	Temperate species
	Nudipleura	Pleurobranchida	Pleurobranchoidea	Pleurobranchaeidae	Pleurobranchaea	Pleurobranchaea maculata (Quoy & Gaimard, 1832)	Tropical–subtropical species
Nomozaki			Acteonoidea	Acteonidae	Punctacteon	Punctacteon fabreanus (Crosse, 1873)	Tropical–subtropical species
		Cephalaspidea	Bulloidea	Tornatinidae	Acteocina	Acteocina exilis (Dunker, 1860)	Temperate species
		Umbraculida	Umbraculoidea	Umbraculidae	Umbraculum	Umbraculum umbraculum ([Lightfoot], 1786)	Tropical–subtropical–temperate species
		Aplysiida	Aplysioidea	Aplysiidae	Aplysia	Aplysia japonica G. B. Sowerby I, 1869	Temperate species
	Nudipleura	Doridida	Chromodoridoidea	Chromodorididae	Goniobranchus	Goniobranchus tumuliferus (Collingwood, 1881)	Tropical–subtropical species
	Nudipleura	Doridida	Polyceroidea	Polyceridae	Kaloplocamus	Kaloplocamus acutus Baba, 1949	Tropical–subtropical species
	Nudipleura	Doridida	Polyceroidea	Polyceridae	Crimora	Crimora lutea Baba, 1949	Tropical–subtropical–temperate species
	Nudipleura	Nudibranchia	Arminoidea	Arminidae	Dermatobranchus	Dermatobranchus ornatus (Bergh, 1874)	Tropical–subtropical species
Kodatagamiiwa		Aplysiida	Aplysioidea	Aplysiidae	Aplysia	Aplysia japonica G. B. Sowerby I, 1869	Temperate species
		Aplysiida	Aplysioidea	Aplysiidae	Aplysia	Aplysia kurodai (Baba, 1938)	Tropical–subtropical species
		Aplysiida	Aplysioidea	Aplysiidae	Dolabella	Dolabella auricularia ([Lightfoot], 1786)	Tropical–subtropical species
	Sacoglossa		Plakobranchoidea	Hermaeidae	Aplysiopsis	Aplysiopsis nigra (Baba, 1949)	Temperate species
	Sacoglossa		Plakobranchoidea	Limapontiidae	Placida	Placida dendritica (Alder & Hancock, 1843)	Temperate species
	Sacoglossa		Plakobranchoidea	Plakobranchidae	Elysia	Elysia atroviridis Baba, 1955	Temperate species
	Nudipleura	Doridida	Chromodoridoidea	Chromodorididae	Chromodoris	Chromodoris orientalis Rudman, 1983	Tropical–subtropical species
	Nudipleura	Doridida	Chromodoridoidea	Chromodorididae	Hypselodoris	Hypselodoris festiva (A.Adams,1861)	Temperate species
	Nudipleura	Doridida	Chromodoridoidea	Chromodorididae	Hypselodoris	Hypselodoris maritima (Baba, 1949)	Tropical–subtropical species
	Nudipleura	Doridida	Chromodoridoidea	Actinocyclidae	Actinocyclus	Actinocyclus papillatus (Bergh, 1878)	Tropical–subtropical species
	Nudipleura	Doridida	Doridoidea	Discodorididae	Rostanga	Rostanga orientalis Rudman & Avern, 1989	Temperate species
	Nudipleura	Doridida	Doridoidea	Dorididae	Doriopsis	Doriopsis pecten (Collingwood, 1881)	Tropical–subtropical species
	Nudipleura	Doridida	Doridoidea	Discodorididae		Discodorididae sp. 1	Tropical–subtropical species
	Nudipleura	Doridida	Phyllidioidea	Dendrodorididae	Dendrodoris	Dendrodoris arborescens (Collingwood, 1881)	Tropical–subtropical–temperate species
	Nudipleura	Doridida	Polyceroidea	Polyceridae	Gymnodoris	Gymnodoris citrina (Bergh, 1877)	Tropical–subtropical–temperate species
	Nudipleura	Doridida	Polyceroidea	Polyceridae	Vayssierea	Vayssierea felis (Collingwood, 1881)	Tropical–subtropical species
	Nudipleura	Nudibranchia	Arminoidea	Arminidae	Dermatobranchus	Dermatobranchus otome Baba, 1992	Temperate species
	Nudipleura	Nudibranchia	Fionoidea	Trinchesiidae	Tenellia	Tenellia ornata (Baba, 1937)	Tropical–subtropical species
Oodatagamiiwa		Aplysiida	Aplysioidea	Aplysiidae	Aplysia	Aplysia japonica G. B. Sowerby I, 1869	Temperate species
		Aplysiida	Aplysioidea	Aplysiidae	Aplysia	Aplysia kurodai (Baba, 1938)	Tropical–subtropical species
		Aplysiida	Aplysioidea	Aplysiidae	Dolabella	Dolabella auricularia ([Lightfoot], 1786)	Tropical–subtropical species
	Sacoglossa		Plakobranchoidea	Limapontiidae	Placida	Placida dendritica (Alder & Hancock, 1843)	Temperate species
	Sacoglossa		Plakobranchoidea	Limapontiidae	Ercolania	Ercolania boodleae (Baba, 1938)	Subarctic–arctic species
	Sacoglossa		Plakobranchoidea	Plakobranchidae	Elysia	Elysia atroviridis Baba, 1955	Temperate species
	Sacoglossa		Plakobranchoidea	Plakobranchidae	Elysia	Elysia sugashimae Baba, 1955	Temperate species
	Nudipleura	Doridida	Chromodoridoidea	Chromodorididae	Chromodoris	Chromodoris orientalis Rudman, 1983	Tropical–subtropical species
	Nudipleura	Doridida	Chromodoridoidea	Chromodorididae	Hypselodoris	Hypselodoris festiva (A.Adams,1861)	Temperate species
	Nudipleura	Doridida	Onchidoridoidea	Goniodorididae	Pelagella	Pelagella joubini (Risbec, 1928)	Tropical–subtropical species
	Nudipleura	Doridida	Phyllidioidea	Dendrodorididae	Doriopsilla	Doriopsilla miniata (Alder & Hancock, 1864)	Tropical–subtropical species
	Nudipleura	Doridida	Polyceroidea	Polyceridae	Vayssierea	Vayssierea felis (Collingwood, 1881)	Tropical–subtropical species
	Nudipleura	Nudibranchia	Arminoidea	Arminidae	Dermatobranchus	Dermatobranchus otome Baba, 1992	Temperate species
	Nudipleura	Nudibranchia	Fionoidea		Trinchesiidae	Tenellia anulata (Baba, 1949)	Tropical–subtropical species
Tanokojima		Cephalaspidea	Haminoeoidea	Haminoeidae	Haloa	Haloa japonica (Pilsbry, 1895)	Tropical–subtropical–temperate species
		Cephalaspidea	Philinoidea	Gastropteridae	Siphopteron	Siphopteron flavum (Tokioka & Baba, 1964)	Tropical–subtropical–temperate species
		Aplysiida	Aplysioidea	Aplysiidae	Dolabella	Dolabella auricularia ([Lightfoot], 1786)	Tropical–subtropical species
		Aplysiida	Aplysioidea	Aplysiidae	Aplysia	Aplysia japonica G. B. Sowerby I, 1869	Temperate species
		Aplysiida	Aplysioidea	Aplysiidae	Aplysia	Aplysia kurodai (Baba, 1937)	Tropical–subtropical species
		Aplysiida	Aplysioidea	Aplysiidae	Petalifera	Petalifera punctulata (Tapparone Canefri, 1874)	Tropical–subtropical–temperate species
		Aplysiida	Aplysioidea	Aplysiidae	Dolabrifera	Dolabrifera dolabrifera (Rang, 1828)	Tropical–subtropical species
	Sacoglossa		Plakobranchoidea	Hermaeidae	Aplysiopsis	Aplysiopsis nigra (Baba, 1949)	Temperate species
	Sacoglossa		Plakobranchoidea	Limapontiidae	Placida	Placida kevinleei McCarthy, Krug & Á. Valdés, 2017	Tropical–subtropical–temperate species
	Sacoglossa		Plakobranchoidea	Limapontiidae	Placida	Placida dendritica (Alder & Hancock, 1843)	Temperate species
	Sacoglossa		Plakobranchoidea	Limapontiidae	Ercolania	Ercolania boodleae (Baba, 1938)	Subarctic–arctic species
	Sacoglossa		Plakobranchoidea	Plakobranchidae	Elysia	Elysia amakusana Baba, 1955	Tropical–subtropical species
	Sacoglossa		Plakobranchoidea	Plakobranchidae	Elysia	Elysia obtusa Baba, 1938	Tropical–subtropical–temperate species
	Sacoglossa		Plakobranchoidea	Plakobranchidae	Elysia	Elysia atroviridis Baba, 1955	Temperate species
	Sacoglossa		Plakobranchoidea	Plakobranchidae	Elysia	Elysia nigrocapitata Baba, 1957	Temperate species
	Sacoglossa		Plakobranchoidea	Plakobranchidae	Elysia	Elysia trisinuata Baba, 1949	Tropical–subtropical species
	Sacoglossa		Plakobranchoidea	Plakobranchidae	Elysia	Elysia sugashimae Baba, 1955	Temperate species
	Sacoglossa		Plakobranchoidea	Plakobranchidae	Elysia	Elysia ornata (Swainson, 1840)	Tropical–subtropical–temperate species
	Nudipleura	Doridida	Chromodoridoidea	Chromodorididae	Chromodoris	Chromodoris orientalis Rudman, 1983	Tropical–subtropical species
	Nudipleura	Doridida	Chromodoridoidea	Chromodorididae	Hypselodoris	Hypselodoris festiva (A.Adams,1861)	Temperate species
	Nudipleura	Doridida	Chromodoridoidea	Chromodorididae	Goniobranchus	Goniobranchus tinctorius (Rüppell & Leuckart, 1830)	Tropical–subtropical species
	Nudipleura	Doridida	Chromodoridoidea	Chromodorididae	Verconia	Verconia nivalis (Baba,1937)	Temperate species
	Nudipleura	Doridida	Chromodoridoidea	Chromodorididae	Goniobranchus	Goniobranchus tumuliferus (Collingwood, 1881)	Tropical–subtropical species
	Nudipleura	Doridida	Doridoidea	Discodorididae	Rostanga	Rostanga orientalis Rudman & Avern, 1989	Temperate species
	Nudipleura	Doridida	Doridoidea	Dorididae	Doriopsis	Doriopsis pecten (Collingwood, 1881)	Tropical–subtropical species
	Nudipleura	Doridida	Doridoidea	Ddiscodorididae		Discodorididae sp. 1	Tropical–subtropical species
	Nudipleura	Doridida	Doridoidea	Discodorididae	Jorunna	Jorunna parva (Baba, 1938)	Tropical–subtropical species
	Nudipleura	Doridida	Doridoidea	Dorididae	Homoiodoris	Homoiodoris japonica Bergh, 1882	Temperate species
	Nudipleura	Doridida	Doridoidea	Discodorididae	Platydoris	Platydoris ellioti (Alder & Hancock, 1864)	Tropical–subtropical species
	Nudipleura	Doridida	Onchidoridoidea	Goniodorididae	Bermudella	Bermudella distincta (Baba, 1940)	Temperate species
	Nudipleura	Doridida	Onchidoridoidea	Goniodorididae	Pelagella	Pelagella joubini (Risbec, 1928)	Tropical–subtropical species
	Nudipleura	Doridida	Onchidoridoidea	Goniodorididae	Pelagella	Pelagella castanea (Alder & Hancock, 1845)	Tropical–subtropical–temperate species
	Nudipleura	Doridida	Onchidoridoidea	Goniodorididae	Ceratodoris	Ceratodoris hiroi (Baba, 1938)	Tropical–subtropical species
	Nudipleura	Doridida	Polyceroidea	Polyceridae	Polycera	Polycera fujitai Baba, 1937	Tropical–subtropical species
	Nudipleura	Doridida	Polyceroidea	Polyceridae	Palio	Palio amakusana Baba, 1960	Temperate species
	Nudipleura	Doridida	Polyceroidea	Polyceridae	Gymnodoris	Gymnodoris inornata (Bergh, 1880)	Tropical–subtropical species
	Nudipleura	Doridida	Polyceroidea	Polyceridae	Gymnodoris	Gymnodoris subornata Baba, 1960	Temperate species
	Nudipleura	Doridida	Polyceroidea	Polyceridae	Gymnodoris	Gymnodoris citrina (Bergh, 1877)	Temperate species
	Nudipleura	Doridida	Polyceroidea	Polyceridae	Kaloplocamus	Kaloplocamus ramosus (Cantraine, 1835)	Tropical–subtropical–temperate species
	Nudipleura	Doridida	Polyceroidea	Polyceridae	Kaloplocamus	Kaloplocamus acutus Baba, 1949	Tropical–subtropical species
	Nudipleura	Doridida	Polyceroidea	Polyceridae	Vayssierea	Vayssierea felis (Collingwood, 1881)	Tropical–subtropical species
	Nudipleura	Doridida	Phyllidioidea	Dendrodorididae	Dendrodoris	Dendrodoris arborescens (Collingwood, 1881)	Tropical–subtropical–temperate species
	Nudipleura	Doridida	Phyllidioidea	Dendrodorididae	Dendrodoris	Dendrodoris fumata (Rüppell & Leuckart, 1830)	Tropical–subtropical–temperate species
	Nudipleura	Doridida	Phyllidioidea	Dendrodorididae	Dendrodoris	Dendrodoris krusensternii (J. E. Gray, 1850)	Tropical–subtropical–temperate species
	Nudipleura	Doridida	Phyllidioidea	Dendrodorididae	Dendrodoris	Dendrodoris guttata (Odhner, 1917)	Tropical–subtropical species
	Nudipleura	Nudibranchia	Aeolidioidea	Facelinidae	Cratena	Cratena lineata (Eliot, 1905)	Tropical–subtropical species
	Nudipleura	Nudibranchia	Aeolidioidea	Facelinidae	Herviella	Herviella affinis Baba, 1960	Temperate species
	Nudipleura	Nudibranchia	Aeolidioidea	Facelinidae	Herviella	Herviella yatsui (Baba, 1930)	Tropical–subtropical species
	Nudipleura	Nudibranchia	Aeolidioidea	Facelinidae	Sakuraeolis	Sakuraeolis enosimensis (Baba, 1930)	Temperate species
	Nudipleura	Nudibranchia	Aeolidioidea	Aeolidiidae	Anteaeolidiella	Anteaeolidiella takanosimensis (Baba, 1930)	Temperate species
	Nudipleura	Nudibranchia	Aeolidioidea	Aeolidiidae	Limenandra	Limenandra fusiformis (Baba, 1949)	Tropical–subtropical species
	Nudipleura	Nudibranchia	Aeolidioidea	Aeolidiidae	Baeolidia	Baeolidia japonica Baba, 1933	Temperate species
	Nudipleura	Nudibranchia	Arminoidea	Arminidae	Dermatobranchus	Dermatobranchus otome Baba, 1992	Temperate species
	Nudipleura	Nudibranchia	Arminoidea	Arminidae	Dermatobranchus	Dermatobranchus striatellus Baba, 1949	Tropical–subtropical species
	Nudipleura	Nudibranchia	Dendronotoidea	Bornellidae	Bornella	Bornella stellifera (A. Adams & Reeve, 1848)	Tropical–subtropical species
	Nudipleura	Nudibranchia	Dendronotoidea	Dotidae	Doto	Doto japonica Odhner, 1936	Temperate species
	Nudipleura	Nudibranchia	Dendronotoidea	Dotidae	Doto	Doto bella Baba, 1938	Temperate species
	Nudipleura	Nudibranchia	Fionoidea	Eubranchidae	Eubranchopsis	Eubranchopsis virginalis Baba, 1949	Tropical–subtropical species
	Nudipleura	Nudibranchia	Fionoidea	Eubranchidae	Eubranchus	Eubranchus inabai Baba, 1964	Tropical–subtropical species
	Nudipleura	Nudibranchia	Fionoidea	Eubranchidae	Eubranchus	Eubranchus horii Baba, 1960	Temperate species
	Nudipleura	Nudibranchia	Fionoidea	Eubranchidae	Leostyletus	Leostyletus misakiensis (Baba, 1960)	Subarctic–arctic species
	Nudipleura	Nudibranchia	Fionoidea	Cuthonidae	Cuthona	Cuthona futairo Baba, 1963	Temperate species
	Nudipleura	Nudibranchia	Fionoidea	Trinchesiidae	Catriona	Catriona pinnifera (Baba, 1949)	Tropical–subtropical species
	Nudipleura	Nudibranchia	Fionoidea	Trinchesiidae	Tenellia	Tenellia ornata (Baba, 1937)	Tropical–subtropical species
	Nudipleura	Nudibranchia	Fionoidea	Trinchesiidae	Tenellia	Tenellia pupillae (Baba, 1961)	Temperate species
	Nudipleura	Pleurobranchida	Pleurobranchoidea	Pleurobranchidae	Pleurehdera	Pleurehdera stellata (Risso, 1826)	Tropical–subtropical–temperate species
	Nudipleura	Pleurobranchida	Pleurobranchoidea	Pleurobranchaeidae	Pleurobranchaea	Pleurobranchaea maculata (Quoy & Gaimard, 1832)	Tropical–subtropical species
Takahama Ingeri-bana Cape	Sacoglossa		Plakobranchoidea	Hermaeidae	Aplysiopsis	Aplysiopsis nigra (Baba, 1949)	Temperate species
	Sacoglossa		Plakobranchoidea	Limapontiidae	Ercolania	Ercolania boodleae (Baba, 1938)	Subarctic–arctic species
	Sacoglossa		Plakobranchoidea	Limapontiidae	Placida	Placida dendritica (Alder & Hancock, 1843)	Temperate species
	Sacoglossa		Plakobranchoidea	Plakobranchidae	Elysia	Elysia atroviridis Baba, 1955	Temperate species
	Sacoglossa		Plakobranchoidea	Plakobranchidae	Elysia	Elysia amakusana Baba, 1955	Tropical–subtropical species
Igeshuku,MeotoIwa	Sacoglossa		Oxynooidea	Oxynoidae	Oxynoe	Oxynoe viridis (Pease, 1861)	Tropical–subtropical–temperate species
	Sacoglossa		Plakobranchoidea	Limapontiidae	Placida	Placida kevinleei McCarthy, Krug & Á. Valdés, 2017	Tropical–subtropical–temperate species
	Sacoglossa		Plakobranchoidea	Plakobranchidae	Elysia	Elysia obtusa Baba, 1938	Tropical–subtropical–temperate species

## Sheet: 2001-2003_all_species
Site	date	Superorder	Order	Superfamily	Family	Genus	Species	climate classification	Number of individuals
Tatsunokuchi	2001-05-04	Nudipleura	Doridida	Chromodoridoidea	Chromodorididae	Doriprismatica	Doriprismatica atromarginata (Cuvier,1804)	Tropical–subtropical–temperate species	1
Tatsunokuchi		Nudipleura	Doridida	Chromodoridoidea	Chromodorididae	Hypselodoris	Hypselodoris festiva (A.Adams,1861)	Temperate species	1
Tatsunokuchi		Nudipleura	Doridida	Chromodoridoidea	Chromodorididae	Verconia	Verconia subnivalis (Baba, 1987)	Temperate species	1
Tatsunokuchi		Nudipleura	Doridida	Doridoidea	Discodorididae	Jorunna	Jorunna parva (Baba, 1938)	Tropical–subtropical species	1
Tatsunokuchi		Nudipleura	Doridida	Phyllidioidea	Dendrodorididae	Dendrodoris	Dendrodoris krusensternii (J. E. Gray, 1850)	Tropical–subtropical–temperate species	1
Tatsunokuchi		Nudipleura	Nudibranchia	Arminoidea	Arminidae	Dermatobranchus	Dermatobranchus primus Baba, 1976	Temperate species	1
Tatsunokuchi		Nudipleura	Nudibranchia	Fionoidea	Trinchesiidae	Tenellia	Tenellia diversicolor (Baba, 1975)	Tropical–subtropical species	1
Tatsunokuchi	2001-06-24	Sacoglossa		Plakobranchoidea	Plakobranchidae	Elysia	Elysia atroviridis Baba, 1955	Temperate species	2
Tatsunokuchi		Nudipleura	Doridida	Chromodoridoidea	Chromodorididae	Chromodoris	Chromodoris orientalis Rudman, 1983	Tropical–subtropical species	1
Tatsunokuchi	2001-06-30	Nudipleura	Doridida	Chromodoridoidea	Chromodorididae	Chromodoris	Chromodoris orientalis Rudman, 1983	Tropical–subtropical species	2
Tatsunokuchi		Nudipleura	Doridida	Chromodoridoidea	Chromodorididae	Verconia	Verconia purpurea (Baba, 1949)	Temperate species	1
Tatsunokuchi		Nudipleura	Doridida	Chromodoridoidea	Chromodorididae	Verconia	Verconia norba (Er. Marcus & Ev. Marcus, 1970)	Tropical–subtropical–temperate species	1
Tatsunokuchi		Nudipleura	Doridida	Phyllidioidea	Phyllidiidae	Phyllidiella	Phyllidiella pustulosa (Cuvier, 1804)	Tropical–subtropical–temperate species	1
Tatsunokuchi	2001-07-05	Nudipleura	Doridida	Chromodoridoidea	Chromodorididae	Chromodoris	Chromodoris orientalis Rudman, 1983	Tropical–subtropical species	3
Tatsunokuchi		Nudipleura	Doridida	Chromodoridoidea	Chromodorididae	Doriprismatica	Doriprismatica atromarginata (Cuvier,1804)	Tropical–subtropical–temperate species	4
Tatsunokuchi		Nudipleura	Doridida	Chromodoridoidea	Chromodorididae	Hypselodoris	Hypselodoris sagamiensis (Baba,1949)	Tropical–subtropical species	3
Tatsunokuchi		Nudipleura	Doridida	Chromodoridoidea	Chromodorididae	Verconia	Verconia purpurea (Baba, 1949)	Temperate species	4
Tatsunokuchi		Nudipleura	Doridida	Phyllidioidea	Phyllidiidae	Phyllidiella	Phyllidiella pustulosa (Cuvier, 1804)	Tropical–subtropical–temperate species	3
Tatsunokuchi	2001-07-20	Nudipleura	Doridida	Polyceroidea	Polyceridae	Gymnodoris	Gymnodoris impudica (Rüppell & Leuckart, 1830)	Tropical–subtropical species	1
Tatsunokuchi		Nudipleura	Doridida	Chromodoridoidea	Chromodorididae	Doriprismatica	Doriprismatica atromarginata (Cuvier,1804)	Tropical–subtropical–temperate species	3
Tatsunokuchi		Nudipleura	Doridida	Chromodoridoidea	Chromodorididae	Hypselodoris	Hypselodoris festiva (A.Adams,1861)	Temperate species	1
Tatsunokuchi	2001-08-02	Nudipleura	Doridida	Chromodoridoidea	Chromodorididae	Doriprismatica	Doriprismatica atromarginata (Cuvier,1804)	Tropical–subtropical–temperate species	1
Tatsunokuchi	2001-10-02						None observed
Tatsunokuchi	2001-12-15						None observed
Tatsunokuchi	2002-04-26		Aplysiida	Aplysioidea	Aplysiidae	Aplysia	Aplysia kurodai (Baba, 1937)	Tropical–subtropical species	12
Tatsunokuchi	2002-04-29		Aplysiida	Aplysioidea	Aplysiidae	Aplysia	Aplysia kurodai (Baba, 1938)	Tropical–subtropical species	117
Tatsunokuchi			Aplysiida	Aplysioidea	Aplysiidae	Aplysia	Aplysia japonica G. B. Sowerby I, 1869	Temperate species	1
Tatsunokuchi		Nudipleura	Doridida	Onchidoridoidea	Goniodorididae	Ceratodoris	Ceratodoris hiroi (Baba, 1938)	Tropical–subtropical species	1
Tatsunokuchi	2002-05-13		Aplysiida	Aplysioidea	Aplysiidae	Aplysia	Aplysia kurodai (Baba, 1937)	Tropical–subtropical species	50
Tatsunokuchi		Sacoglossa		Plakobranchoidea	Limapontiidae	Placida	Placida dendritica (Alder & Hancock, 1843)	Temperate species	1
Tatsunokuchi		Sacoglossa		Plakobranchoidea	Plakobranchidae	Elysia	Elysia trisinuata Baba, 1949	Tropical–subtropical species	1
Tatsunokuchi		Nudipleura	Doridida	Chromodoridoidea	Chromodorididae	Chromodoris	Chromodoris orientalis Rudman, 1983	Tropical–subtropical species	1
Tatsunokuchi		Nudipleura	Doridida	Chromodoridoidea	Chromodorididae	Goniobranchus	Goniobranchus tinctorius (Rüppell & Leuckart, 1830)	Tropical–subtropical species	1
Tatsunokuchi		Nudipleura	Doridida	Chromodoridoidea	Chromodorididae	Hypselodoris	Hypselodoris festiva (A.Adams,1861)	Temperate species	1
Tatsunokuchi	2002-06-05	Nudipleura	Doridida	Onchidoridoidea	Goniodorididae	Ceratodoris	Ceratodoris hiroi (Baba, 1938)	Tropical–subtropical species	5
Tatsunokuchi		Nudipleura	Doridida	Phyllidioidea	Dendrodorididae	Dendrodoris	Dendrodoris krusensternii (J. E. Gray, 1850)	Tropical–subtropical–temperate species	1
Tatsunokuchi	2002-06-28	Sacoglossa		Plakobranchoidea	Plakobranchidae	Elysia	Elysia trisinuata Baba, 1949	Tropical–subtropical species	1
Tatsunokuchi		Nudipleura	Doridida	Chromodoridoidea	Chromodorididae	Hypselodoris	Hypselodoris festiva (A.Adams,1861)	Temperate species	1
Tatsunokuchi	2002-07-12	Sacoglossa		Plakobranchoidea	Plakobranchidae	Elysia	Elysia trisinuata Baba, 1949	Tropical–subtropical species	2
Tatsunokuchi	2002-08-06						None observed
Tatsunokuchi	2002-08-15						None observed
Tatsunokuchi	2002-09-18	Sacoglossa		Plakobranchoidea	Plakobranchidae	Elysia	Elysia ornata (Swainson, 1840)	Tropical–subtropical–temperate species	1
Tatsunokuchi	2002-09-24	Nudipleura	Doridida	Chromodoridoidea	Chromodorididae	Doriprismatica	Doriprismatica atromarginata (Cuvier,1804)	Tropical–subtropical–temperate species	1
Tatsunokuchi		Nudipleura	Doridida	Phyllidioidea	Dendrodorididae	Dendrodoris	Dendrodoris krusensternii (J. E. Gray, 1850)	Tropical–subtropical–temperate species	1
Tatsunokuchi	2002-10-09						None observed
Tatsunokuchi	2002-10-17						None observed
Tatsunokuchi	2002-11-28	Sacoglossa		Plakobranchoidea	Plakobranchidae	Elysia	Elysia ornata (Swainson, 1840)	Tropical–subtropical–temperate species	1
Tatsunokuchi		Nudipleura	Doridida	Polyceroidea	Polyceridae	Polycera	Polycera japonica Baba, 1949	Tropical–subtropical–temperate species	1
Tatsunokuchi	2002-12-06	Sacoglossa		Plakobranchoidea	Limapontiidae	Placida	Placida kevinleei McCarthy, Krug & Á. Valdés, 2017	Tropical–subtropical–temperate species	9
Tatsunokuchi		Nudipleura	Doridida	Phyllidioidea	Phyllidiidae	Phyllidiella	Phyllidiella pustulosa (Cuvier, 1804)	Tropical–subtropical–temperate species	1
Tatsunokuchi	2003-03-29	Sacoglossa		Plakobranchoidea	Limapontiidae	Placida	Placida dendritica (Alder & Hancock, 1843)	Temperate species	1
Tatsunokuchi	2003-03-30		Aplysiida	Aplysioidea	Aplysiidae	Aplysia	Aplysia kurodai (Baba, 1937)	Tropical–subtropical species	1
Tatsunokuchi		Sacoglossa		Plakobranchoidea	Hermaeidae	Aplysiopsis	Aplysiopsis minor (Baba, 1959)	Temperate species	4
Tatsunokuchi		Sacoglossa		Plakobranchoidea	Limapontiidae	Placida	Placida dendritica (Alder & Hancock, 1843)	Temperate species	14
Tatsunokuchi		Sacoglossa		Plakobranchoidea	Limapontiidae	Ercolania	Ercolania boodleae (Baba, 1938)	Tropical–subtropical species	24
Tatsunokuchi		Sacoglossa		Plakobranchoidea	Plakobranchidae	Elysia	Elysia atroviridis Baba, 1955	Temperate species	3
Tatsunokuchi	2003-05-21		Aplysiida	Aplysioidea	Aplysiidae	Aplysia	Aplysia kurodai (Baba, 1937)	Tropical–subtropical species	2
Tatsunokuchi	2003-06-03	Nudipleura	Doridida	Chromodoridoidea	Chromodorididae	Chromodoris	Chromodoris orientalis Rudman, 1983	Tropical–subtropical species	1
Tatsunokuchi	2003-07-23	Nudipleura	Doridida	Chromodoridoidea	Chromodorididae	Doriprismatica	Doriprismatica atromarginata (Cuvier,1804)	Tropical–subtropical–temperate species	1
Tatsunokuchi	2003-09-24	Sacoglossa		Plakobranchoidea	Plakobranchidae	Elysia	Elysia ornata (Swainson, 1840)	Tropical–subtropical–temperate species	8
Tatsunokuchi		Nudipleura	Doridida	Chromodoridoidea	Chromodorididae	Doriprismatica	Doriprismatica atromarginata (Cuvier,1804)	Tropical–subtropical–temperate species	3
Nomozaki-Akase	2001-05-05	Nudipleura	Doridida	Chromodoridoidea	Chromodorididae	Chromodoris	Chromodoris orientalis Rudman, 1983	Tropical–subtropical species	3
Nomozaki-Akase		Nudipleura	Doridida	Chromodoridoidea	Chromodorididae	Goniobranchus	Goniobranchus tinctorius (Rüppell & Leuckart, 1830)	Tropical–subtropical species	1
Nomozaki-Akase		Nudipleura	Doridida	Chromodoridoidea	Chromodorididae	Hypselodoris	Hypselodoris festiva (A.Adams,1861)	Temperate species	6
Nomozaki-Akase		Nudipleura	Doridida	Onchidoridoidea	Goniodorididae	Ceratodoris	Ceratodoris hiroi (Baba, 1938)	Tropical–subtropical species	1
Nomozaki-Akase		Nudipleura	Doridida	Phyllidioidea	Dendrodorididae	Dendrodoris	Dendrodoris krusensternii (J. E. Gray, 1850)	Tropical–subtropical–temperate species	1
Nomozaki-Akase	2001-06-09	Nudipleura	Doridida	Chromodoridoidea	Chromodorididae	Chromodoris	Chromodoris orientalis Rudman, 1983	Tropical–subtropical species	1
Nomozaki-Akase		Nudipleura	Doridida	Phyllidioidea	Dendrodorididae	Dendrodoris	Dendrodoris krusensternii (J. E. Gray, 1850)	Tropical–subtropical–temperate species	3
Nomozaki-Akase		Nudipleura	Nudibranchia	Arminoidea	Arminidae	Dermatobranchus	Dermatobranchus striatellus Baba, 1949	Tropical–subtropical species	3
Nomozaki-Akase	2001-07-31	Nudipleura	Doridida	Chromodoridoidea	Chromodorididae	Hypselodoris	Hypselodoris festiva (A.Adams,1861)	Temperate species	1
Nomozaki-Akase		Nudipleura	Doridida	Chromodoridoidea	Chromodorididae	Doriprismatica	Doriprismatica atromarginata (Cuvier,1804)	Tropical–subtropical–temperate species	1
Nomozaki-Akase		Nudipleura	Doridida	Phyllidioidea	Phyllidiidae	Phyllidiella	Phyllidiella pustulosa (Cuvier, 1804)	Tropical–subtropical–temperate species	1
Nomozaki-Akase		Nudipleura	Nudibranchia	Tritonioidea	Tritoniidae	Tritoniopsis	Tritoniopsis elegans (Audouin, 1826)	Tropical–subtropical species	1
Nomozaki-Akase	2001-08-04		Aplysiida	Aplysioidea	Aplysiidae	Aplysia	Aplysia kurodai (Baba, 1937)	Tropical–subtropical species	4
Nomozaki-Akase		Nudipleura	Doridida	Chromodoridoidea	Chromodorididae	Chromodoris	Chromodoris orientalis Rudman, 1983	Tropical–subtropical species	4
Nomozaki-Akase		Nudipleura	Doridida	Chromodoridoidea	Chromodorididae	Goniobranchus	Goniobranchus fidelis (Kelaart,1858)	Tropical–subtropical–temperate species	2
Nomozaki-Akase		Nudipleura	Doridida	Chromodoridoidea	Chromodorididae	Goniobranchus	Goniobranchus sinensis (Rudman,1985)	Tropical–subtropical species	1
Nomozaki-Akase		Nudipleura	Doridida	Phyllidioidea	Dendrodorididae	Dendrodoris	Dendrodoris guttata (Odhner, 1917)	Tropical–subtropical species	2
Nomozaki-Akase	2001-08-08	Nudipleura	Doridida	Chromodoridoidea	Actinocyclidae	Actinocyclus	Actinocyclus papillatus (Bergh, 1878)	Tropical–subtropical species	1
Nomozaki-Akase	2001-08-31	Nudipleura	Nudibranchia	Samloidea	Samlidae	Samla	Samla takashigei Korshunova, Martynov, Bakken, Evertsen, Fletcher, Mudianta, H. Saito, Lundin, Schrödl & Picton, 2017	Tropical–subtropical species	5
Nomozaki-Akase	2001-09-02	Nudipleura	Doridida	Phyllidioidea	Dendrodorididae	Dendrodoris	Dendrodoris krusensternii (J. E. Gray, 1850)	Tropical–subtropical–temperate species	3
Nomozaki-Akase	2001-09-04	Nudipleura	Nudibranchia	Samloidea	Samlidae	Samla	Samla takashigei Korshunova, Martynov, Bakken, Evertsen, Fletcher, Mudianta, H. Saito, Lundin, Schrödl & Picton, 2017	Tropical–subtropical species	3
Nomozaki-Akase	2001-10-10						None observed
Nomozaki-Akase	2002-04-03		Cephalaspidea	Haminoeoidea	Haminoeidae	Haloa	Haloa japonica (Pilsbry, 1895)	Tropical–subtropical–temperate species	2
Nomozaki-Akase			Aplysiida	Aplysioidea	Aplysiidae	Aplysia	Aplysia oculifera A. Adams & Reeve, 1850	Tropical–subtropical species	12
Nomozaki-Akase			Aplysiida	Aplysioidea	Aplysiidae	Aplysia	Aplysia japonica G. B. Sowerby I, 1869	Temperate species	1
Nomozaki-Akase		Nudipleura	Nudibranchia	Aeolidioidea	Facelinidae	Sakuraeolis	Sakuraeolis enosimensis (Baba, 1930)	Temperate species	1
Nomozaki-Akase	2002-05-02		Aplysiida	Aplysioidea	Aplysiidae	Aplysia	Aplysia japonica G. B. Sowerby I, 1869	Temperate species	2
Nomozaki-Akase	2002-05-04		Aplysiida	Aplysioidea	Aplysiidae	Aplysia	Aplysia kurodai (Baba, 1937)	Tropical–subtropical species	50
Nomozaki-Akase			Aplysiida	Aplysioidea	Aplysiidae	Aplysia	Aplysia oculifera A. Adams & Reeve, 1850	Tropical–subtropical species	50
Nomozaki-Akase		Nudipleura	Doridida	Chromodoridoidea	Chromodorididae	Chromodoris	Chromodoris orientalis Rudman, 1983	Tropical–subtropical species	2
Nomozaki-Akase		Nudipleura	Doridida	Doridoidea	Discodorididae	Rostanga	Rostanga orientalis Rudman & Avern, 1989	Temperate species	1
Nomozaki-Akase		Nudipleura	Doridida	Doridoidea	Discodorididae	Jorunna	Jorunna parva (Baba, 1938)	Tropical–subtropical species	1
Nomozaki-Akase	2002-06-01	Nudipleura	Doridida	Chromodoridoidea	Chromodorididae	Chromodoris	Chromodoris orientalis Rudman, 1983	Tropical–subtropical species	1
Nomozaki-Akase	2002-08-27	Sacoglossa		Plakobranchoidea	Plakobranchidae	Elysia	Elysia ornata (Swainson, 1840)	Tropical–subtropical–temperate species	14
Nomozaki-Akase		Nudipleura	Doridida	Phyllidioidea	Dendrodorididae	Dendrodoris	Dendrodoris krusensternii (J. E. Gray, 1850)	Tropical–subtropical–temperate species	1
Nomozaki-Akase		Nudipleura	Nudibranchia	Samloidea	Samlidae	Samla	Samla takashigei Korshunova, Martynov, Bakken, Evertsen, Fletcher, Mudianta, H. Saito, Lundin, Schrödl & Picton, 2017	Tropical–subtropical species	5
Nomozaki-Akase	2002-10-24						None observed

## Sheet: 2023-2024_all_species
date	Superorder	Order	Superfamily	Family	Genus	Species	climate classification	Number of individuals
2023-07-05		Aplysiida	Aplysioidea	Aplysiidae	Aplysia	Aplysia japonica G. B. Sowerby I, 1869	Temperate species	3
	Sacoglossa		Plakobranchoidea	Plakobranchidae	Elysia	Elysia trisinuata Baba, 1949	Tropical–subtropical species	3
	Nudipleura	Doridida	Chromodoridoidea	Chromodorididae	Doriprismatica	Doriprismatica atromarginata (Cuvier,1804)	Tropical–subtropical–temperate species	2
	Nudipleura	Doridida	Chromodoridoidea	Chromodorididae	Chromodoris	Chromodoris orientalis Rudman, 1983	Tropical–subtropical species	2
	Nudipleura	Doridida	Chromodoridoidea	Chromodorididae	Goniobranchus	Goniobranchus sinensis (Rudman,1985)	Tropical–subtropical species	1
	Nudipleura	Doridida	Chromodoridoidea	Chromodorididae	Goniobranchus	Goniobranchus tinctorius (Rüppell & Leuckart, 1830)	Tropical–subtropical species	2
	Nudipleura	Doridida	Chromodoridoidea	Chromodorididae	Hypselodoris	Hypselodoris festiva (A.Adams,1861)	Temperate species	2
	Nudipleura	Doridida	Chromodoridoidea	Chromodorididae	Hypselodoris	Hypselodoris placida (Baba,1949)	Temperate species	1
	Nudipleura	Doridida	Phyllidioidea	Dendrodorididae	Dendrodoris	Dendrodoris krusensternii (J. E. Gray, 1850)	Tropical–subtropical–temperate species	1
	Nudipleura	Nudibranchia	Tritonioidea	Tritoniidae	Tritoniopsis	Tritoniopsis elegans (Audouin, 1826)	Tropical–subtropical species	2
2023-07-19		Aplysiida	Aplysioidea	Aplysiidae	Aplysia	Aplysia japonica G. B. Sowerby I, 1869	Temperate species	3
	Sacoglossa		Plakobranchoidea	Plakobranchidae	Elysia	Elysia trisinuata Baba, 1949	Tropical–subtropical species	1
	Sacoglossa		Plakobranchoidea	Plakobranchidae	Thuridilla	Thuridilla albopustulosa Gosliner, 1995	Tropical–subtropical species	1
	Sacoglossa		Plakobranchoidea	Plakobranchidae	Thuridilla	Thuridilla splendens (Baba,1949)	Tropical–subtropical species	1
	Nudipleura	Doridida	Chromodoridoidea	Chromodorididae	Doriprismatica	Doriprismatica atromarginata (Cuvier,1804)	Tropical–subtropical–temperate species	1
	Nudipleura	Doridida	Chromodoridoidea	Chromodorididae	Goniobranchus	Goniobranchus fidelis (Kelaart,1858)	Tropical–subtropical–temperate species	1
	Nudipleura	Doridida	Chromodoridoidea	Chromodorididae	Chromodoris	Chromodoris orientalis Rudman, 1983	Tropical–subtropical species	5
	Nudipleura	Doridida	Chromodoridoidea	Chromodorididae	Goniobranchus	Goniobranchus sinensis (Rudman,1985)	Tropical–subtropical species	3
	Nudipleura	Doridida	Chromodoridoidea	Chromodorididae	Hypselodoris	Hypselodoris festiva (A.Adams,1861)	Temperate species	3
	Nudipleura	Doridida	Chromodoridoidea	Chromodorididae	Hypselodoris	Hypselodoris sagamiensis (Baba,1949)	Tropical–subtropical species	1
	Nudipleura	Nudibranchia	Tritonioidea	Tritoniidae	Tritoniopsis	Tritoniopsis elegans (Audouin, 1826)	Tropical–subtropical species	1
2023-08-02		Aplysiida	Aplysioidea	Aplysiidae	Aplysia	Aplysia japonica G. B. Sowerby I, 1869	Temperate species	2
		Aplysiida	Aplysioidea	Aplysiidae	Aplysia	Aplysia kurodai (Baba, 1937)	Tropical–subtropical species	3
	Sacoglossa		Chromodoridoidea	Plakobranchidae	Elysia	Elysia trisinuata Baba, 1949	Tropical–subtropical species	1
	Nudipleura	Doridida	Chromodoridoidea	Chromodorididae	Doriprismatica	Doriprismatica atromarginata (Cuvier,1804)	Tropical–subtropical–temperate species	2
	Nudipleura	Doridida	Chromodoridoidea	Chromodorididae	Goniobranchus	Goniobranchus aureopurpureus (Collingwood, 1881)	Tropical–subtropical species	2
	Nudipleura	Doridida	Chromodoridoidea	Chromodorididae	Verconia	Verconia nivalis (Baba,1937)	Temperate species	1
	Nudipleura	Doridida	Chromodoridoidea	Chromodorididae	Goniobranchus	Goniobranchus sinensis (Rudman,1985)	Tropical–subtropical species	1
	Nudipleura	Doridida	Chromodoridoidea	Chromodorididae	Hypselodoris	Hypselodoris festiva (A.Adams,1861)	Temperate species	1
	Nudipleura	Doridida	Phyllidioidea	Dendrodorididae	Dendrodoris	Dendrodoris krusensternii (J. E. Gray, 1850)	Tropical–subtropical–temperate species	1
	Nudipleura	Nudibranchia	Tritonioidea	Tritoniidae	Tritoniopsis	Tritoniopsis elegans (Audouin, 1826)	Tropical–subtropical species	3
2023-09-29	Nudipleura	Doridida	Chromodoridoidea	Chromodorididae	Goniobranchus	Goniobranchus tinctorius (Rüppell & Leuckart, 1830)	Tropical–subtropical species	1
	Nudipleura	Nudibranchia	Aeolidioidea	Myrrhinidae	Phyllodesmium	Phyllodesmium magnum Rudman, 1991	Tropical–subtropical–temperate species	1
	Nudipleura	Nudibranchia	Tritonioidea	Tritoniidae	Tritoniopsis	Tritoniopsis elegans (Audouin, 1826)	Tropical–subtropical species	1
2023-10-03	Sacoglossa		Plakobranchoidea	Plakobranchidae	Thuridilla	Thuridilla splendens (Baba,1949)	Tropical–subtropical species	1
	Nudipleura	Doridida	Chromodoridoidea	Chromodorididae	Doriprismatica	Doriprismatica atromarginata (Cuvier,1804)	Tropical–subtropical–temperate species	2
	Nudipleura	Doridida	Phyllidioidea	Dendrodorididae	Dendrodoris	Dendrodoris krusensternii (J. E. Gray, 1850)	Tropical–subtropical–temperate species	1
	Nudipleura	Nudibranchia	Dendronotoidea	Scyllaeidae	Scyllaea	Scyllaea pelagica Linnaeus, 1758	Tropical–subtropical species	1
	Nudipleura	Nudibranchia	Samloidea	Samlidae	Samla	Samla takashigei Korshunova, Martynov, Bakken, Evertsen, Fletcher, Mudianta, H. Saito, Lundin, Schrödl & Picton, 2017	Tropical–subtropical species	4
2023-11-16	Sacoglossa		Plakobranchoidea	Plakobranchidae	Thuridilla	Thuridilla splendens (Baba,1949)	Tropical–subtropical species	1
	Nudipleura	Doridida	Chromodoridoidea	Chromodorididae	Doriprismatica	Doriprismatica atromarginata (Cuvier,1804)	Tropical–subtropical–temperate species	1
	Nudipleura	Doridida	Chromodoridoidea	Chromodorididae	Goniobranchus	Goniobranchus tinctorius (Rüppell & Leuckart, 1830)	Tropical–subtropical species	1
	Nudipleura	Doridida	Chromodoridoidea	Chromodorididae	Chromodoris	Chromodoris orientalis Rudman, 1983	Tropical–subtropical species	2
	Nudipleura	Doridida	Phyllidioidea	Dendrodorididae	Dendrodoris	Dendrodoris krusensternii (J. E. Gray, 1850)	Tropical–subtropical–temperate species	1
	Nudipleura	Doridida	Polyceroidea	Polyceridae	Polycera	Polycera japonica Baba, 1949	Tropical–subtropical–temperate species	1
	Nudipleura	Nudibranchia	Aeolidioidea	Facelinidae	Phidiana	Phidiana anulifera (Baba, 1949)	Tropical–subtropical species	1
	Nudipleura	Nudibranchia	Samloidea	Samlidae	Samla	Samla takashigei Korshunova, Martynov, Bakken, Evertsen, Fletcher, Mudianta, H. Saito, Lundin, Schrödl & Picton, 2017	Tropical–subtropical species	4
	Nudipleura	Nudibranchia	Tritonioidea	Tritoniidae	Tritoniopsis	Tritoniopsis elegans (Audouin, 1826)	Tropical–subtropical species	12
2024-01-16	Sacoglossa		Plakobranchoidea	Plakobranchidae	Elysia	Elysia asbecki Wägele, Stemmer, Burghardt & Händeler, 2010	Tropical–subtropical species	1
	Sacoglossa		Plakobranchoidea	Plakobranchidae	Elysia	Elysia atroviridis Baba,1955	Temperate species	1
	Sacoglossa		Plakobranchoidea	Plakobranchidae	Elysia	Elysia japonica Eliot, 1913	Temperate species	2
	Sacoglossa		Plakobranchoidea	Plakobranchidae	Elysia	Elysia lobata A. Gould, 1852	Tropical–subtropical species	1
	Sacoglossa		Plakobranchoidea	Plakobranchidae	Elysia	Elysia ornata (Swainson, 1840)	Tropical–subtropical–temperate species	3
	Sacoglossa		Plakobranchoidea	Plakobranchidae	Thuridilla	Thuridilla splendens (Baba,1949)	Tropical–subtropical species	2
	Sacoglossa		Plakobranchoidea	Plakobranchidae	Thuridilla	Thuridilla vataae (Risbec,1928)	Tropical–subtropical species	2
	Nudipleura	Doridida	Chromodoridoidea	Chromodorididae	Goniobranchus	Goniobranchus tinctorius (Rüppell & Leuckart, 1830)	Tropical–subtropical species	2
	Nudipleura	Doridida	Chromodoridoidea	Chromodorididae	Chromodoris	Chromodoris orientalis Rudman, 1983	Tropical–subtropical species	2
	Nudipleura	Doridida	Chromodoridoidea	Chromodorididae	Hypselodoris	Hypselodoris festiva (A.Adams,1861)	Temperate species	2
	Nudipleura	Doridida	Phyllidioidea	Dendrodorididae	Dendrodoris	Dendrodoris krusensternii (J. E. Gray, 1850)	Tropical–subtropical–temperate species	7
	Nudipleura	Doridida	Polyceroidea	Polyceridae	Polycera	Polycera sp.7	Temperate species	1
	Nudipleura	Doridida	Onchidoridoidea	Goniodorididae	Pelagella	Pelagella castanea (Alder & Hancock, 1845)	Tropical–subtropical species	1
	Nudipleura	Nudibranchia	Aeolidioidea	Aeolidiidae	Bulbaeolidia	Bulbaeolidia alba (Risbec, 1928)	Tropical–subtropical species	1
	Nudipleura	Nudibranchia	Dendronotoidea	Dotidae	Doto	Doto sp.	Temperate species	1
	Nudipleura	Nudibranchia	Samloidea	Samlidae	Samla	Samla takashigei Korshunova, Martynov, Bakken, Evertsen, Fletcher, Mudianta, H. Saito, Lundin, Schrödl & Picton, 2017	Tropical–subtropical species	9
2023-06-02		Cephalaspidea	Philinoidea	Aglajidae	Chelidonura	Chelidonura hirundinina (Quoy&Gaimard, 1833)	Tropical–subtropical–temperate species	2
	Sacoglossa		Plakobranchoidea	Plakobranchidae	Elysia	Elysia trisinuata Baba, 1949	Tropical–subtropical species	1
	Nudipleura	Doridida	Chromodoridoidea	Chromodorididae	Doriprismatica	Doriprismatica atromarginata (Cuvier,1804)	Tropical–subtropical–temperate species	1
	Nudipleura	Doridida	Chromodoridoidea	Chromodorididae	Chromodoris	Chromodoris orientalis Rudman, 1983	Tropical–subtropical species	3
	Nudipleura	Doridida	Chromodoridoidea	Chromodorididae	Goniobranchus	Goniobranchus sinensis (Rudman,1985)	Tropical–subtropical species	2
	Nudipleura	Doridida	Chromodoridoidea	Chromodorididae	Hypselodoris	Hypselodoris sagamiensis (Baba,1949)	Tropical–subtropical species	2
	Nudipleura	Doridida	Chromodoridoidea	Chromodorididae	Verconia	Verconia nivalis (Baba,1937)	Temperate species	1
	Nudipleura	Doridida	Doridoidea	Discodorididae	Jorunna	Jorunna parva (Baba, 1938)	Tropical–subtropical species	2
2023-07-31	Sacoglossa		Plakobranchoidea	Limapontiidae	Stilkiger	Stiliger ornatus Ehrenberg, 1828	Tropical–subtropical species	2
	Nudipleura	Doridida	Chromodoridoidea	Chromodorididae	Doriprismatica	Doriprismatica atromarginata (Cuvier,1804)	Tropical–subtropical–temperate species	9
	Nudipleura	Doridida	Chromodoridoidea	Chromodorididae	Chromodoris	Chromodoris orientalis Rudman, 1983	Tropical–subtropical species	1
	Nudipleura	Doridida	Chromodoridoidea	Chromodorididae	Goniobranchus	Goniobranchus sinensis (Rudman,1985)	Tropical–subtropical species	2
	Nudipleura	Doridida	Chromodoridoidea	Chromodorididae	Goniobranchus	Goniobranchus fidelis (Kelaart,1858)	Tropical–subtropical–temperate species	4
	Nudipleura	Doridida	Phyllidioidea	Phyllidiidae	Phyllidiella	Phyllidiella pustulosa (Cuvier, 1804)	Tropical–subtropical–temperate species	2
	Nudipleura	Nudibranchia	Tritonioidea	Tritoniidae	Tritoniopsis	Tritoniopsis elegans (Audouin, 1826)	Tropical–subtropical species	3
2023-08-29	Sacoglossa		Plakobranchoidea	Plakobranchidae	Elysia	Elysia ornata (Swainson, 1840)	Tropical–subtropical–temperate species	2
	Nudipleura	Doridida	Chromodoridoidea	Chromodorididae	Doriprismatica	Doriprismatica atromarginata (Cuvier,1804)	Tropical–subtropical–temperate species	2
	Nudipleura	Doridida	Chromodoridoidea	Chromodorididae	Goniobranchus	Goniobranchus fidelis (Kelaart,1858)	Tropical–subtropical–temperate species	3
	Nudipleura	Doridida	Chromodoridoidea	Chromodorididae	Chromodoris	Chromodoris orientalis Rudman, 1983	Tropical–subtropical species	2
	Nudipleura	Doridida	Chromodoridoidea	Chromodorididae	Goniobranchus	Goniobranchus sinensis (Rudman,1985)	Tropical–subtropical species	1
	Nudipleura	Doridida	Chromodoridoidea	Cadlinellidae	Cadlinella	Cadlinella ornatissima (Risbec,1928)	Tropical–subtropical species	1
	Nudipleura	Doridida	Chromodoridoidea	Chromodorididae	Verconia	Verconia nivalis (Baba,1937)	Temperate species	1
	Nudipleura	Doridida	Chromodoridoidea	Chromodorididae	Goniobranchus	Goniobranchus tinctorius (Rüppell & Leuckart, 1830)	Tropical–subtropical species	1
	Nudipleura	Doridida	Chromodoridoidea	Chromodorididae	Mexichromis	Mexichromis multituberculata (Baba,1953)	Tropical–subtropical species	1
	Nudipleura	Nudibranchia	Arminoidea	Arminidae	Dermatobranchus	Dermatobranchus primus (Baba,1976)	Temperate species	1
	Nudipleura	Nudibranchia	Samloidea	Samlidae	Samla	Samla takashigei Korshunova, Martynov, Bakken, Evertsen, Fletcher, Mudianta, H. Saito, Lundin, Schrödl & Picton, 2017	Tropical–subtropical species	3
	Nudipleura	Nudibranchia	Tritonioidea	Tritoniidae	Tritoniopsis	Tritoniopsis elegans (Audouin, 1826)	Tropical–subtropical species	17
	Nudipleura	Nudibranchia	Unidentioidea	Unidentiidae	Unidentia	Unidentia sp. 2	Tropical–subtropical species	1
2023-09-19	Sacoglossa		Plakobranchoidea	Plakobranchidae	Elysia	Elysia ornata (Swainson, 1840)	Tropical–subtropical–temperate species	2
	Nudipleura	Doridida	Chromodoridoidea	Chromodorididae	Doriprismatica	Doriprismatica atromarginata (Cuvier,1804)	Tropical–subtropical–temperate species	9
	Nudipleura	Doridida	Chromodoridoidea	Chromodorididae	Goniobranchus	Goniobranchus fidelis (Kelaart,1858)	Tropical–subtropical–temperate species	1
	Nudipleura	Doridida	Chromodoridoidea	Chromodorididae	Chromodoris	Chromodoris orientalis Rudman, 1983	Tropical–subtropical species	1
	Nudipleura	Doridida	Chromodoridoidea	Chromodorididae	Verconia	Verconia nivalis (Baba,1937)	Temperate species	1
	Nudipleura	Doridida	Chromodoridoidea	Cadlinellidae	Cadlinella	Cadlinella ornatissima (Risbec,1928)	Tropical–subtropical species	1
	Nudipleura	Nudibranchia	Samloidea	Samlidae	Samla	Samla takashigei Korshunova, Martynov, Bakken, Evertsen, Fletcher, Mudianta, H. Saito, Lundin, Schrödl & Picton, 2017	Tropical–subtropical species	1
	Nudipleura	Nudibranchia	Tritonioidea	Tritoniidae	Tritoniopsis	Tritoniopsis elegans (Audouin, 1826)	Tropical–subtropical species	16
2023-10-23	Sacoglossa		Plakobranchoidea	Limapontiidae	Stilkiger	Stiliger ornatus Ehrenberg, 1828	Tropical–subtropical species	1
	Nudipleura	Doridida	Chromodoridoidea	Chromodorididae	Goniobranchus	Goniobranchus geometricus (Risbec, 1928)	Tropical–subtropical species	1
	Nudipleura	Doridida	Chromodoridoidea	Chromodorididae	Goniobranchus	Goniobranchus fidelis (Kelaart,1858)	Tropical–subtropical–temperate species	1
	Nudipleura	Doridida	Chromodoridoidea	Chromodorididae	Goniobranchus	Goniobranchus sinensis (Rudman,1985)	Tropical–subtropical species	2
	Nudipleura	Doridida	Chromodoridoidea	Chromodorididae	Goniobranchus	Goniobranchus tinctorius (Rüppell & Leuckart, 1830)	Tropical–subtropical species	2
	Nudipleura	Nudibranchia	Arminoidea	Arminidae	Dermatobranchus	Dermatobranchus primus (Baba,1976)	Temperate species	4
	Nudipleura	Nudibranchia	Tritonioidea	Tritoniidae	Tritoniopsis	Tritoniopsis elegans (Audouin, 1826)	Tropical–subtropical species	2
2023-11-24	Nudipleura	Doridida	Chromodoridoidea	Chromodorididae	Goniobranchus	Goniobranchus tinctorius (Rüppell & Leuckart, 1830)	Tropical–subtropical species	1
2024-01-19	Sacoglossa		Plakobranchoidea	Plakobranchidae	Elysia	Elysia japonica Eliot, 1913	Temperate species	4
	Sacoglossa		Plakobranchoidea	Plakobranchidae	Elysia	Elysia ornata (Swainson, 1840)	Tropical–subtropical–temperate species	1
	Sacoglossa		Plakobranchoidea	Plakobranchidae	Thuridilla	Thuridilla splendens (Baba,1949)	Tropical–subtropical species	1
	Nudipleura	Doridida	Chromodoridoidea	Chromodorididae	Doriprismatica	Doriprismatica atromarginata (Cuvier,1804)	Tropical–subtropical–temperate species	2
	Nudipleura	Doridida	Chromodoridoidea	Chromodorididae	Goniobranchus	Goniobranchus tinctorius (Rüppell & Leuckart, 1830)	Tropical–subtropical species	3
	Nudipleura	Doridida	Chromodoridoidea	Chromodorididae	Goniobranchus	Goniobranchus fidelis (Kelaart,1858)	Tropical–subtropical–temperate species	1
	Nudipleura	Doridida	Chromodoridoidea	Chromodorididae	Chromodoris	Chromodoris orientalis Rudman, 1983	Tropical–subtropical species	11
	Nudipleura	Doridida	Chromodoridoidea	Chromodorididae	Hypselodoris	Hypselodoris sagamiensis (Baba,1949)	Tropical–subtropical species	2
	Nudipleura	Doridida	Chromodoridoidea	Chromodorididae	Verconia	Verconia nivalis (Baba,1937)	Temperate species	4
	Nudipleura	Doridida	Chromodoridoidea	Chromodorididae	Verconia	Verconia purpurea (Baba,1949)	Temperate species	2
	Nudipleura	Doridida	Doridoidea	Discodorididae	Jorunna	Jorunna parva (Baba, 1938)	Tropical–subtropical species	2
	Nudipleura	Doridida	Onchidoridoidea	Calycidorididae	Diaphorodoris	Diaphorodoris mitsuii (Baba, 1938)	Tropical–subtropical species	4
	Nudipleura	Doridida	Onchidoridoidea	Goniodorididae	Bermudella	Bermudella japonica (Baba, 1949)	Temperate species	3
	Nudipleura	Doridida	Phyllidioidea	Dendrodorididae	Dendrodoris	Dendrodoris krusensternii (J. E. Gray, 1850)	Tropical–subtropical–temperate species	4
	Nudipleura	Nudibranchia	Aeolidioidea	Aeolidiidae	Bulbaeolidia	Bulbaeolidia alba (Risbec, 1928)	Tropical–subtropical species	1
	Nudipleura	Nudibranchia	Aeolidioidea	Facelinidae	Caloria	Caloria indica (Bergh,1896)	Tropical–subtropical–temperate species	1
	Nudipleura	Nudibranchia	Arminoidea	Arminidae	Dermatobranchus	Dermatobranchus primus (Baba,1976)	Temperate species	7
	Nudipleura	Nudibranchia	Fionoidea	Trinchesiidae	Tenellia	Tenellia sp.44	Tropical–subtropical species	1
	Nudipleura	Nudibranchia	Tritonioidea	Tritoniidae	Tritoniopsis	Tritoniopsis elegans (Audouin, 1826)	Tropical–subtropical species	2
	Nudipleura	Nudibranchia	Tritonioidea	Trioniidae	Marionia	Marionia sp.1	Temperate species	1

## Sheet: newly_recorded_species
Scientific Name	Location	Data Observed	Climate classification
Stiliger sp.	Tatsunokuchi	Jul and Oct 2023	Tropical–subtropical
Thuridilla splendens (Baba,1949)	Tatsunokuchi・Nomozaki-Akase	Oct 2023 and Jan 2024	Tropical–subtropical
Elysia asbecki Wägele, Stemmer, Burghardt & Händeler, 2010	Nomozaki-Akase	Jan 2025	Tropical–subtropical
Elysia lobata A. Gould, 1852	Nomozaki-Akase	Jan 2027	Tropical–subtropical
Elysia japonica Eliot, 1913	Tatsunokuchi・Nomozaki-Akase	Jan 2026	Temperate species
Thuridilla vataae (Risbec, 1928)	Nomozaki-Akase	Jan 2024	Tropical–subtropical
Thuridilla albopustulosa Gosliner, 1995	Nomozaki-Akase	Jul and Oct 2023	Tropical–subtropical
Chelidonura hirundinina (Quoy & Gaimard, 1833)	Tatsunokuchi	Jun 2023	Tropical–subtropical
Bermudella japonica (Baba, 1949)	Tatsunokuchi	Jan 2024	Temperate species
Diaphorodoris mitsuii (Baba, 1938)	Tatsunokuchi	Jan 2024	Tropical–subtropical
Cadlinella ornatissima (Risbec, 1928)	Tatsunokuchi	Aug and Sep 2023	Tropical–subtropical
Goniobranchus geometricus (Risbec, 1928)	Tatsunokuchi	Oct 2023	Tropical–subtropical
Goniobranchus aureopurpureus (Collingwood, 1881)	Nomozaki-Akase	Aug 2023	Tropical–subtropical
Mexichromis multituberculata (Baba, 1953)	Tatsunokuchi	Aug 2023	Tropical–subtropical
Hypselodoris placida (Baba, 1949)	Nomozaki-Akase	Jul 2023	Temperate species
Phidiana anulifera (Baba, 1949)	Nomozaki-Akase	Nov 2023	Tropical–subtropical
Caloria indica (Bergh, 1896)	Tatsunokuchi	Jan 2024	Tropical–subtropical–temperate species
Bulbaeolidia alba (Risbec, 1928)	Tatsunokuchi	Jan 2024	Tropical–subtropical
Phyllodesmium magnum Rudman, 1991	Nomozaki-Akase	Sep 2023	Tropical–subtropical–temperate species
Scyllaea pelagica Linnaeus, 1758	Nomozaki-Akase	Oct 2023	Tropical–subtropical
Polycera sp. 7	Nomozaki-Akase	Jan 2024	Temperate species
Marionia sp. 1	Tatsunokuchi	Jan 2024	Temperate species
Tenellia sp. 44	Tatsunokuchi	Jan 2024	Tropical–subtropical
Flabellina sp. 3	Tatsunokuchi	Aug 2023	Tropical–subtropical

## Sheet: Table1_similarity_indices
Comparison Period	Number of Shared Species	Jaccard Coefficient
1960-1980×2001-2003	18	0.188
2001-2003×2023-2024	18	0.281
1960-1980×2023-2024	12	0.105

## Sheet: Fig2_diversity_indices
Period	SpeciesCount	Shannon	Simpson
2001–2003	35	2.21	0.755
2023–2024	47	3.1	0.926

## Sheet: Fig3_relative_abundance
Sample	Haloa japonica	Chelidonura hirundinina	Aplysia japonica	Aplysia kurodai	Aplysia oculifera	Aplysiopsis minor	Ercolania boodleae	Stiliger sp.	Placida kevinleei	Elysia japonica	Elysia trisinuata	Elysia ornata	Elysia lobata	Placida dendritica	Elysia atroviridis	Elysia asbecki	Thuridilla splendens	Thuridilla albopustulosa	Thuridilla vataae	Cadlinella ornatissima	Doriprismatica atromarginata	Chromodoris orientalis	Goniobranchus tinctorius	Goniobranchus sinensis	Mexichromis multituberculata	Goniobranchus geometricus	Goniobranchus fidelis	Verconia norba	Verconia subnivalis	Hypselodoris placida	Actinocyclus papillatus	Hypselodoris festiva	Verconia nivalis	Hypselodoris sagamiensis	Goniobranchus aureopurpureus	Verconia purpurea	Rostanga orientalis	Jorunna parva	Bermudella japonica	Diaphorodoris mitsuii	Ceratodoris hiroi	Pelagella castanea	Gymnodoris impudica	Dendrodoris krusensternii	Dendrodoris guttata	Phyllidiella pustulosa	Polycera japonica	Polycera sp. 7	Bulbaeolidia alba
2023-2024	0	2	8	3	0	0	0	3	0	6	6	8	1	0	1	1	6	1	2	2	31	29	13	12	1	1	11	0	0	1	0	8	8	5	2	2	0	4	3	4	0	1	0	15	0	2	1	1	2
2001-2003	2	0	4	236	62	4	24	0	9	0	4	24	0	16	5	0	0	0	0	0	17	19	2	1	0	0	2	1	1	0	1	11	0	3	0	5	1	1	0	0	7	0	1	11	2	6	1	0	0
[truncated: 14 more columns]

## Sheet: Fig4_significant_species
Species	Count_2001_2003	Count_2023_2024	p_value
Haloa japonica	0	2	0.528467
Chelidonura hirundinina	2	0	0.143714
Aplysia japonica	8	4	0.0670785
Aplysia kurodai	3	236	2.89787e-56
Aplysia oculifera	0	62	4.41734e-14
Aplysiopsis minor	0	4	0.30339
Ercolania boodleae	0	24	1.35806e-05
Stiliger sp.	3	0	0.0543158
Placida kevinleei	0	9	0.0157123
Elysia japonica	6	0	0.00289643
Elysia trisinuata	6	4	0.191648
Elysia ornata	8	24	0.139716
Elysia lobata	1	0	0.379481
Placida dendritica	0	16	0.000899489
Elysia atroviridis	1	5	0.416809
Elysia asbecki	1	0	0.379481
Thuridilla splendens	6	0	0.00289643
Thuridilla albopustulosa	1	0	0.379481
Thuridilla vataae	2	0	0.143714
Cadlinella ornatissima	2	0	0.143714
Doriprismatica atromarginata	31	17	0.000167825
Chromodoris orientalis	29	19	0.00121244
Goniobranchus tinctorius	13	2	0.000130739
Goniobranchus sinensis	12	1	6.66367e-05
Mexichromis multituberculata	1	0	0.379481
Goniobranchus geometricus	1	0	0.379481
Goniobranchus fidelis	11	2	0.000714092
Verconia norba	0	1	1
Verconia subnivalis	0	1	1
Hypselodoris placida	1	0	0.379481
Actinocyclus papillatus	0	1	1
Hypselodoris festiva	8	11	0.811737
Verconia nivalis	8	0	0.000406125
Hypselodoris sagamiensis	5	3	0.163904
Goniobranchus aureopurpureus	2	0	0.143714
Verconia purpurea	2	5	0.715224
Rostanga orientalis	0	1	1
Jorunna parva	4	1	0.0715877
Bermudella japonica	3	0	0.0543158
Diaphorodoris mitsuii	4	0	0.0204864
Ceratodoris hiroi	0	7	0.048622
Pelagella castanea	1	0	0.379481
Gymnodoris impudica	0	1	1
Dendrodoris krusensternii	15	11	0.0406541
Dendrodoris guttata	0	2	0.528467
Phyllidiella pustulosa	2	6	0.71707
Polycera japonica	1	1	1
Polycera sp. 7	1	0	0.379481
Bulbaeolidia alba	2	0	0.143714
Phidiana anulifera	1	0	0.379481
Phyllodesmium magnum	1	0	0.379481
Sakuraeolis enosimensis	0	1	1
Caloria indica	1	0	0.379481
Dermatobranchus primus	12	1	6.66367e-05
Dermatobranchus striatellus	0	3	0.2927
Doto sp.	1	0	0.379481
Scyllaea pelagica	1	0	0.379481
Tenellia diversicolor	0	1	1
Tenellia sp.44	1	0	0.379481
Samla takashigei	21	13	0.00590101
Tritoniopsis elegans	59	0	3.33375e-27
Marionia sp. 1	1	0	0.379481
Unidentia sp. 2	1	0	0.379481

## Sheet: Fig5_climatic_preferences
Period	Climate	Ratio
1960-1980	tropical–subtropical	43
1960-1981	tropical–subtropical–temperate	22.8
1960-1982	temperate	31.6
1960-1983	subarctic–arctic	2.6
2001–2003	tropical–subtropical	42.9
2001–2003	tropical–subtropical–temperate	25.7
2001–2003	temperate	28.6
2001–2003	subarctic–arctic	2.8
2023-2024	tropical–subtropical	55.3
2023-2024	tropical–subtropical–temperate	19.2
2023-2024	temperate	25.5
2023-2024	subarctic–arctic	0
